# Supplementary material for: Effects of calcium-containing phosphate binders on cardiovascular events and mortality in predialysis CKD stage 5 patients
Source: PLoS One. 2020 Oct 30;15(10):e0241435. doi: 10.1371/journal.pone.0241435 (PMC7598463; doi:10.1371/journal.pone.0241435)
Supplement: S1 File — (XLS) [file pone.0241435.s001.xls]

## Sheet: Baseline
Table 1. Characteristics of study in the baseline
Ca	Total		With		Without		P
Variables	n	%	n	%	n	%
Total	8610		1722	20	6888	80
Gender							0.999
Male	4450	51.6841	890	51.6841	3560	51.6841
Female	4160	48.3159	832	48.3159	3328	48.3159
Age (years)	59.43 ± 15.46		59.06 ± 14.66		59.52 ± 15.65		0.269
Age group (years)							0.999
18-44	1535	17.8281	307	17.8281	1228	17.8281
45-64	3690	42.8571	738	42.8571	2952	42.8571
≧65	3385	39.3148	677	39.3148	2708	39.3148
Insured premium (NT$)							0.162
<18,000	7643	88.7689	1522	88.3856	6121	88.8647
18,000-34,999	747	8.67596	145	8.42044	602	8.73984
≧35,000	220	2.55517	55	3.19396	165	2.39547
DM							0.821
Without	5632	65.4123	1122	65.1568	4510	65.4762
With	2978	34.5877	600	34.8432	2378	34.5238
HTN							<0.001
Without	6105	70.9059	1056	61.324	5049	73.3014
With	2505	29.0941	666	38.676	1839	26.6986
Lipoid metabolism							0.941
Without	8311	96.5273	1663	96.5738	6648	96.5157
With	299	3.47271	59	3.42625	240	3.48432
Chronic liver disease and cirrhosis							<0.001
Without	7989	92.7875	1666	96.748	6323	91.7973
With	621	7.21254	56	3.25203	565	8.20267
Malignant neoplasm							<0.001
Without	7939	92.2067	1663	96.5738	6276	91.115
With	671	7.79326	59	3.42625	612	8.88502
CVD							<0.001
Without	7966	92.5203	1630	94.6574	6336	91.9861
With	644	7.47967	92	5.34262	552	8.01394
HF							0.013
Without	8002	92.9384	1624	94.3089	6378	92.5958
With	608	7.06156	98	5.69106	510	7.40418
CCI_R	0.24 ± 0.57		0.17 ± 0.46		0.26 ± 0.59		<0.001
Season							0.064
Spring (Mar-May)	2234	25.9466	464	26.9454	1770	25.6969
Summer (Jun-Aug)	2039	23.6818	374	21.7189	1665	24.1725
Autumn (Sep-Nov)	1942	22.5552	375	21.777	1567	22.7497
Winter (Dec-Feb)	2395	27.8165	509	29.5587	1886	27.381
Location							<0.001
Northern Taiwan	3245	37.6887	733	42.5668	2512	36.4692
Middle Taiwan	2452	28.4785	456	26.4808	1996	28.9779
Southern Taiwan	2464	28.6179	452	26.2485	2012	29.2102
Eastern Taiwan	414	4.80836	74	4.29733	340	4.93612
Outlets islands	35	0.406504	7	0.406504	28	0.406504
Urbanization level							<0.001
1 (The highest)	2984	34.6574	639	37.108	2345	34.0447
2	3855	44.7735	781	45.3542	3074	44.6283
3	511	5.93496	110	6.38792	401	5.82172
4 (The lowest)	1260	14.6341	192	11.1498	1068	15.5052
Level of care							<0.001
Hospital center	3638	42.2532	822	47.7352	2816	40.8827
Regional hospital	3206	37.2358	627	36.4111	2579	37.4419
Local hospital	1766	20.511	273	15.8537	1493	21.6754
P: Chi-square / Fisher exact test on category variables and t-test on continue variables

## Sheet: followup
Table 2. Characteristics of study in the endpoint
Ca	Total		With		Without		P
Variables	n	%	n	%	n	%
Total	8610		1722	20	6888	80
IHD							<0.001
Without	6033	70.0697	1067	61.9628	4966	72.0964
With	2577	29.9303	655	38.0372	1922	27.9036
Gender							0.999
Male	4450	51.6841	890	51.6841	3560	51.6841
Female	4160	48.3159	832	48.3159	3328	48.3159
Age (yrs)	63.55 ± 15.07		64.08 ± 14.24		63.42 ± 15.27		0.104
Age group (yrs)							0.008
18-44	1052	12.2184	183	10.6272	869	12.6161
45-64	3321	38.5714	639	37.108	2682	38.9373
≧65	4237	49.2102	900	52.2648	3337	48.4466
Insured premium (NT$)							0.162
<18,000	7643	88.7689	1522	88.3856	6121	88.8647
18,000-34,999	747	8.67596	145	8.42044	602	8.73984
≧35,000	220	2.55517	55	3.19396	165	2.39547
DM							0.308
Without	5940	68.9895	1206	70.0348	4734	68.7282
With	2670	31.0105	516	29.9652	2154	31.2718
HTN							<0.001
Without	5978	69.4309	1048	60.8595	4930	71.5738
With	2632	30.5691	674	39.1405	1958	28.4262
Lipoid metabolism							0.187
Without	8373	97.2474	1683	97.7352	6690	97.1254
With	237	2.75261	39	2.26481	198	2.87456
Chronic liver disease and cirrhosis							<0.001
Without	8012	93.0546	1654	96.0511	6358	92.3055
With	598	6.94541	68	3.9489	530	7.69454
Malignant neoplasm							<0.001
Without	7577	88.0023	1579	91.6957	5998	87.079
With	1033	11.9977	143	8.3043	890	12.921
CVD							<0.001
Without	7844	91.1034	1616	93.8444	6228	90.4181
With	766	8.89663	106	6.15563	660	9.58188
HF							0.199
Without	7787	90.4413	1572	91.2892	6215	90.2294
With	823	9.55865	150	8.7108	673	9.77062
CCI_R	0.23 ± 0.60		0.17 ± 0.48		0.25 ± 0.59		<0.001
Season							0.644
Spring	2129	24.7271	418	24.2741	1711	24.8403
Summer	2192	25.4588	437	25.3775	1755	25.4791
Autumn	2084	24.2044	406	23.5772	1678	24.3612
Winter	2205	25.6098	461	26.7712	1744	25.3194
Location							<0.001
Northern Taiwan	3193	37.0848	726	42.1603	2467	35.8159
Middle Taiwan	2490	28.9199	458	26.597	2032	29.5006
Southern Taiwan	2450	28.4553	448	26.0163	2002	29.065
Eastern Taiwan	444	5.15679	84	4.87805	360	5.22648
Outlets islands	33	0.383275	6	0.348432	27	0.391986
Urbanization level							0.153
1 (The highest)	2900	33.6818	609	35.3659	2291	33.2607
2	3926	45.5981	778	45.18	3148	45.7027
3	501	5.81882	104	6.03949	397	5.76365
4 (The lowest)	1283	14.9013	231	13.4146	1052	15.2729
Level of care							0.004
Hospital center	3491	40.5459	734	42.6249	2757	40.0261
Regional hospital	3487	40.4994	709	41.1731	2778	40.331
Local hospital	1632	18.9547	279	16.2021	1353	19.6429
P: Chi-square / Fisher exact test on category variables and t-test on continue variables

## Sheet: Cox
S1 Table. Factors of IHD by using Cox regression
Variables	Crude HR	95% CI	95% CI	P	Adjusted HR	95% CI	95% CI	P
Ca
Without	Reference				Reference
With	1.354	1.237	1.482	<0.001	1.461	1.315	1.623	<0.001
Gender
Male	1.04	0.962	1.124	0.323	1.082	1.001	1.17	0.046
Female	Reference				Reference
Age group (yrs)
18-44	Reference				Reference
45-64	1.83	1.511	2.16	<0.001	1.6	1.353	1.891	<0.001
≧65	2.019	1.716	2.376	<0.001	1.697	1.438	2.002	<0.001
Insured premium (NT$)
<18,000	Reference				Reference
18,000-34,999	0.717	0.491	1.048	0.086	1.02	0.793	1.081	0.33
≧35,000	1.138	0.994	1.302	0.061	1.06	0.447	1.176	0.415
DM
Without	Reference				Reference
With	1.878	1.737	2.03	<0.001	1.694	1.564	1.835	<0.001
HTN
Without	Reference				Reference
With	1.193	1.103	1.29	<0.001	1.054	0.973	1.142	0.198
Lipoid metabolism
Without	Reference				Reference
With	1.922	1.629	2.268	<0.001	1.836	1.553	2.17	<0.001
Chronic liver disease and cirrhosis
Without	Reference				Reference
With	1.503	1.404	1.65	<0.001	1.65	1.511	1.827	<0.001
Malignant neoplasm
Without	Reference				Reference
With	1.312	1.253	1.384	<0.001	1.382	1.31	1.472	<0.001
CVD
Without	Reference				Reference
With	1.041	0.816	1.186	0.406	1.849	1.735	1.98	0.025
HF
Without	Reference				Reference
With	2.286	2.059	2.538	<0.001	2.045	1.839	2.775	<0.001
CCI_R	1.024	0.853	1.101	0.052	1.009	0.91	1.078	0.823
Season
Spring	Reference				Reference
Summer	1.009	0.906	1.124	0.874	1.009	0.883	1.036	0.186
Autumn	0.93	0.835	1.037	0.19	0.988	0.887	1.101	0.831
Winter	0.84	0.751	0.939	0.002	0.864	0.772	0.966	0.011
Location
Northern Taiwan	Reference				Multicollinearity with urbanization level
Middle Taiwan	1.004	0.913	1.104	0.936	Multicollinearity with urbanization level
Southern Taiwan	0.984	0.893	1.084	0.739	Multicollinearity with urbanization level
Eastern Taiwan	1.084	0.905	1.298	0.379	Multicollinearity with urbanization level
Outlets islands	0.765	0.363	1.608	0.479	Multicollinearity with urbanization level
Urbanization level
1 (The highest)	0.991	0.823	1.194	0.926	1.033	0.903	1.182	0.637
2	1.015	0.906	1.136	0.801	1.122	0.995	1.264	0.059
3	0.893	0.792	1.008	0.068	0.961	0.797	1.158	0.675
4 (The lowest)	Reference				Reference
Level of care
Hospital center	1.474	1.324	1.641	<0.001	1.373	1.216	1.55	<0.001
Regional hospital	1.159	1.062	1.264	0.001	1.07	0.973	1.177	0.165
Local hospital	Reference				Reference
HR= hazard ratio, CI = confidence interval, Adjusted HR: Adjusted variables listed in the table

## Sheet: Stratified
Table 4. Factors of IHD stratified by variables listed in the table by using Cox regression
Ca	With			Without			Ratio	With vs. without (Reference)
Strarified	Events	PYs	Rate (per 105 PYs)	Events	PYs	Rate (per 105 PYs)		Adjusted HR	95% CI	95% CI	P
Total	655	16591.6	3947.78	1922	68541.2	2804.15	1.40783	1.461	1.315	1.623	<0.001
Gender
Male	330	9080.89	3634	869	37530.5	2315.45	1.56946	1.629	1.466	1.811	<0.001
Female	325	7510.73	4327.14	1053	31010.8	3395.6	1.27434	1.321	1.19	1.469	<0.001
Age group (yrs)
18-44	47	2652.47	1771.94	115	8314.85	1383.07	1.28116	1.33	1.107	1.478	<0.001
45-64	243	6562.35	3702.94	778	27216.4	2858.57	1.29538	1.344	1.21	1.493	<0.001
≧65	365	7376.8	4947.94	1029	33010	3117.24	1.58728	1.647	1.483	1.832	<0.001
Insured premium (NT$)
<18,000	403	9552.81	4218.65	1504	47672.9	3154.83	1.3372	1.382	1.221	1.597	<0.001
18,000-34,999	226	5916.21	3820.01	347	12729.8	2725.89	1.40138	1.45	1.301	1.684	<0.001
≧35,000	26	1122.59	2316.06	71	8138.59	872.387	2.65486	2.751	2.321	3.066	<0.001
DM
Without	384	12264.7	3130.95	1061	48406.6	2191.85	1.42845	1.421	1.322	1.678	<0.001
With	271	4326.96	6263.06	861	20134.7	4276.21	1.46463	1.529	1.368	1.699	<0.001
HTN
Without	356	9647.01	3690.26	1126	42123.4	2673.1	1.38052	1.433	1.281	1.582	<0.001
With	299	6944.62	4305.49	796	26417.9	3013.11	1.42892	1.483	1.33	1.659	<0.001
Lipoid metabolism
Without	626	16283.1	3844.47	1802	66180.8	2722.85	1.41193	1.421	1.215	1.687	<0.001
With	29	308.474	9401.11	120	2360.48	5083.71	1.84926	1.982	1.725	2.188	<0.001
Chronic liver disease and cirrhosis
Without	640	15921.2	4019.79	1866	64982.1	2871.56	1.39986	1.352	1.105	1.679	<0.001
With	15	670.379	2237.54	56	3559.18	1573.39	1.42211	1.488	1.264	1.872	<0.001
Malignant neoplasm
Without	632	14935.7	4231.48	1853	61221	3026.74	1.39803	1.401	1.114	1.689	<0.001
With	23	1655.94	1388.94	69	7320.2	942.597	1.47352	1.597	1.302	1.798	<0.001
CVD
Without	612	15431.2	3965.98	1769	62628.1	2824.61	1.40408	1.451	1.101	1.701	<0.001
With	43	1160.37	3705.7	153	5913.13	2587.46	1.43218	1.489	1.284	1.879	<0.001
HF
Without	556	15488.5	3589.77	1594	63155.6	2523.92	1.4223	1.402	1.201	1.675	<0.001
With	99	1103.15	8974.31	328	5385.61	6090.3	1.47354	1.566	1.344	1.706	<0.001
Season
Spring	170	3987.24	4263.6	472	15861.7	2975.73	1.43279	1.477	1.287	1.622	<0.001
Summer	168	4147.78	4050.35	500	18384	2719.76	1.48923	1.567	1.298	1.704	<0.001
Autumn	142	4163.96	3410.21	447	17873.9	2500.85	1.36362	1.422	1.198	1.598	<0.001
Winter	175	4292.64	4076.75	503	16421.7	3063.03	1.33095	1.301	1.102	1.503	<0.001
Urbanization level
1 (The highest)	210	6113.37	3435.09	555	22326.2	2485.87	1.38184	1.401	1.264	1.665	<0.001
2	320	7240.76	4419.43	917	31776.8	2885.75	1.53147	1.533	1.298	1.867	<0.001
3	39	1094.37	3563.7	116	3910.87	2966.1	1.20148	1.124	1.054	1.501	0.002
4 (The lowest)	86	2143.12	4012.84	334	10527.4	3172.68	1.26481	1.206	1.155	1.603	<0.001
Level of care
Hospital center	259	7231.86	3581.37	667	27936.7	2387.54	1.50003	1.679	1.301	2.01	<0.001
Regional hospital	289	6971.19	4145.63	836	30033.8	2783.53	1.48934	1.567	1.202	1.798	<0.001
Local hospital	107	2388.57	4479.67	419	10570.8	3963.76	1.13015	1.166	1.022	1.379	0.014
PYs = Person-years; Adjusted HR = Adjusted Hazard ratio: Adjusted for the variables listed in Table 3.; CI = confidence interval

## Sheet: ICD9CM
Table S1. Abbreviation, ICD-9-CM, and definition
	Abbreviation	ICD-9-CM / definition
Stduy population: Chronic kidney disease	CKD	585
Intervention: Calcium	Ca	Calcium carbonate, Calcium citrate, Calcium acetate
Events: Ischemic heart disease	IHD	410-414 expect 412, 414.1
Comorbidities
Diabetes mellitus	DM	250
Hypertension	HTN	401-405
Lipoid metabolism		272
Chronic liver disease and cirrhosis		571
Malignant neoplasm		140-208
Cerebrovascular disease	CVD	430-438
Heart failure	HF	428
Charlson comorbidity index revised	CCI_R	CCI removed CKD, IHD, DM, HTN, Chronic liver disease and cirrhosis, Malignant neoplasm, CVD, and HF

## Sheet: Tracking
Table S2-1. Years of follow-up
Ca	Min	Median	Max	Mean ± SD
With	0.01	5.02	13.85	9.64 ± 7.46
Without	0.01	5.92	13.87	9.95 ± 11.19
Total	0.01	5.89	13.87	9.89 ± 10.55
Table S2-2. Years to IHD
Ca	Min	Median	Max	Mean ± SD
With	0.01	2.03	13.3	3.14 ± 3.16
Without	0.01	2.86	13.76	3.21 ± 3.11
Total	0.01	2.11	13.76	3.19 ± 3.14
